# Supplementary material for: Spatio-Temporal Variations in Pollen Limitation and Floral Traits of an Alpine Lousewort (Pedicularis rhinanthoides) in Relation to Pollinator Availability
Source: Plants (Basel). 2022 Dec 23;12(1):78. doi: 10.3390/plants12010078 (PMC9824556; doi:10.3390/plants12010078)
Supplement: Supplementary file 1 [file plants-12-00078-s001.zip]

Archive with 1 entries (1 files):
- plants-2021177-supplementary.pdf
